# Supplementary material for: The Effect of Ozone Treatment on Metabolite Profile of Germinating Barley
Source: Foods. 2022 Apr 21;11(9):1211. doi: 10.3390/foods11091211 (PMC9104593; doi:10.3390/foods11091211)
Supplement: Supplementary file 1 [file foods-11-01211-s001.zip]

Archive with 1 entries (1 files):
- foods-1662682-supplementary.pdf
